# Supplementary material for: The Multilateral Efficacy of Chitosan and Trichoderma on Sugar Beet
Source: J Fungi (Basel). 2022 Jan 29;8(2):137. doi: 10.3390/jof8020137 (PMC8879458; doi:10.3390/jof8020137)
Supplement: Supplementary file 1 [file jof-08-00137-s001.zip]

Archive with 1 entries (1 files):
- jof-1532344-supplementary.pdf
